# Supplementary material for: Cattle Management for Dairying in Scandinavia’s Earliest Neolithic
Source: PLoS One. 2015 Jul 6;10(7):e0131267. doi: 10.1371/journal.pone.0131267 (PMC4492493; doi:10.1371/journal.pone.0131267)
Supplement: S2 Table — (XLSX) [file pone.0131267.s003.xlsx]

## Sheet: Table S2
Sample Number	Tooth	Animal	Element	Distance from ERJ (mm)	δ13C VPDB ‰	δ18O VSMOW ‰		Sample Number	Tooth	Animal	Element	Distance from ERJ (mm)	δ13C VPDB ‰	δ18O VSMOW ‰		Sample Number	Tooth	Animal	Element	Distance from ERJ (mm)	δ13C VPDB ‰	δ18O VSMOW ‰
KGNCO2-1	2	1	M1	36.2	-13.69	22.16		KGNCO7-1	7	4	M1	35.4	-11.44	22.7		KGNCO11-1	11	5	M2	46.4	-10.25	22.21
KGNCO2-2	2	1	M1	33	-13.8	22.15		KGNCO7-2	7	4	M1	33.1	-10.2	23.48		KGNCO11-2	11	5	M2	44.6	-10.74	22.04
KGNCO2-3	2	1	M1	30.7	-13.76	23.02		KGNCO7-3	7	4	M1	31.2	-10.5	22.99		KGNCO11-3	11	5	M2	42.4	-11.27	22.01
KGNCO2-4	2	1	M1	28	-13.5	23.42		KGNCO7-4	7	4	M1	29.2	-9.78	23.19		KGNCO11-4	11	5	M2	40.6	-11.42	22.17
KGNCO2-5	2	1	M1	26.1	-13.11	23.58		KGNCO7-5	7	4	M1	27	-10.06	22.78		KGNCO11-5	11	5	M2	38.4	-11.66	21.9
KGNCO2-6	2	1	M1	23.4	-13.31	23.21		KGNCO7-6	7	4	M1	24.8	-10.11	22.27		KGNCO11-6	11	5	M2	36.5	-11.52	22.57
KGNCO2-7	2	1	M1	20.9	-12.67	23.06		KGNCO7-7	7	4	M1	23.1	-9.9	22.16		KGNCO11-7	11	5	M2	34.1	-11.76	22.22
KGNCO2-8	2	1	M1	18.7	-12.56	22.59		KGNCO7-8	7	4	M1	20.9	-10.73	21.2		KGNCO11-8	11	5	M2	32	-12.02	22.18
KGNCO2-9	2	1	M1	15.8	-12.1	22.69		KGNCO7-9	7	4	M1	18.5	-10.4	21.99		KGNCO11-9	11	5	M2	29.9	-12.17	22.77
KGNCO2-10	2	1	M1	13.2	-12.05	21.61		KGNCO7-10	7	4	M1	16.3	-10.11	21.86		KGNCO11-10	11	5	M2	27.5	-11.19	23.94
KGNCO2-11	2	1	M1	10.9	-12.06	21.66		KGNCO7-11	7	4	M1	13.8	-10.69	21.7		KGNCO11-11	11	5	M2	25.4	-11.25	23.99
KGNCO2-12	2	1	M1	8.7	-11.79	21.06		KGNCO7-12	7	4	M1	11.5	-10.68	21.49		KGNCO11-12	11	5	M2	22.8	-11.21	24.49
KGNCO2-13	2	1	M1	5.8	-11.63	20.89		KGNCO7-13	7	4	M1	8.8	-11.04	21.53		KGNCO11-13	11	5	M2	20.6	-11.61	24.65
KGNCO2-14	2	1	M1	3.4	-11.51	20.94		KGNCO7-14	7	4	M1	6.4	-10.6	21.72		KGNCO35-1	35	6	M1	40.2	-14.22	23.78
KGNCO3-1	3	2	dp4	13.4	-11.61	19.56		KGNCO8-1	8	4	M2	49.1	-10.49	21.71		KGNCO35-2	35	6	M1	38.2	-14.34	23.36
KGNCO3-2	3	2	dp4	10.9	-11.83	19.57		KGNCO8-2	8	4	M2	46.9	-10.21	21.99		KGNCO35-3	35	6	M1	36.6	-14.52	23.25
KGNCO3-3	3	2	dp4	8.4	-12.07	20.23		KGNCO8-3	8	4	M2	44.9	-10.42	22.44		KGNCO35-4	35	6	M1	34.4	-14.29	22.95
KGNCO3-4	3	2	dp4	5.7	-12.71	20		KGNCO8-4	8	4	M2	42.8	-10.79	22.38		KGNCO35-5	35	6	M1	32.5	-13.98	22.7
KGNCO3-5	3	2	dp4	3.7	-12.47	21.29		KGNCO8-5	8	4	M2	40.5	-10.98	22.2		KGNCO35-6	35	6	M1	30.7	-13.83	22.64
KGNCO3-6	3	2	dp4	1.5	-13.18	21.09		KGNCO8-6	8	4	M2	38.5	-10.97	22.96		KGNCO35-7	35	6	M1	28.8	-13.71	22.65
KGNCO4-1	4	2	M1	41.5	-12.75	22.08		KGNCO8-7	8	4	M2	36.1	-10.62	23.71		KGNCO35-8	35	6	M1	27.3	-13.4	22.59
KGNCO4-2	4	2	M1	39.4	-12.66	22.42		KGNCO8-8	8	4	M2	33.9	-11	23.6		KGNCO35-9	35	6	M1	25.2	-13.39	21.86
KGNCO4-3	4	2	M1	36.9	-12.68	22.32		KGNCO8-9	8	4	M2	31.5	-11.17	23.86		KGNCO35-10	35	6	M1	23.9	-13.3	21.59
KGNCO4-4	4	2	M1	34.7	-12	22.37		KGNCO8-10	8	4	M2	29.1	-11.29	24.04		KGNCO35-11	35	6	M1	21.9	-13.28	21.29
KGNCO4-5	4	2	M1	32.3	-11.71	21.65		KGNCO8-11	8	4	M2	27	-11.77	23.69		KGNCO35-12	35	6	M1	20.5	-12.92	21.37
KGNCO4-6	4	2	M1	30.1	-11.75	21.37		KGNCO8-12	8	4	M2	24.7	-11.62	24.3		KGNCO35-13	35	6	M1	18.4	-12.52	21.58
KGNCO4-7	4	2	M1	27.8	-11.37	21.03		KGNCO8-13	8	4	M2	22.5	-11.64	24.37		KGNCO35-14	35	6	M1	16.7	-12.29	21.63
KGNCO4-8	4	2	M1	25.2	-10.88	21.04		KGNCO8-14	8	4	M2	20.3	-11.9	23.61		KGNCO35-15	35	6	M1	14.6	-12.41	21.1
KGNCO4-9	4	2	M1	23.2	-10.88	21.16		KGNCO8-15	8	4	M2	18	-11.92	23.26		KGNCO35-16	35	6	M1	13	-12.49	21.36
KGNCO4-10	4	2	M1	20.9	-11.63	20.29		KGNCO8-16	8	4	M2	16	-12.41	22.63		KGNCO35-17	35	6	M1	11	-12.01	21.74
KGNCO4-11	4	2	M1	18.5	-11.29	20.53		KGNCO8-17	8	4	M2	13.7	-12.83	22.58		KGNCO35-18	35	6	M1	9.1	-12.63	20.95
KGNCO4-12	4	2	M1	15.9	-11.63	20.82		KGNCO9-1	9	5	dp4	14.2	-12.4	21.09		KGNCO35-18	35	6	M1	7.5	-12.54	20.79
KGNCO5-1	5	3	dp4	18.2	-13.01	19.85		KGNCO9-2	9	5	dp4	12.3	-12.64	21.79		KGNCO35-20	35	6	M1	5.4	-12.16	21.85
KGNCO5-2	5	3	dp4	16.4	-12.74	20.17		KGNCO9-3	9	5	dp4	10.3	-13.43	21.73		KGNCO35-21	35	6	M1	4	-11.93	21.93
KGNCO5-3	5	3	dp4	14.6	-13.23	19.78		KGNCO9-4	9	5	dp4	8.1	-13.86	21.77		KGNCO35-22	35	6	M1	2.3	-11.55	23.06
KGNCO5-4	5	3	dp4	12.7	-13.18	20.48		KGNCO9-5	9	5	dp4	6.5	-13.79	21.96
KGNCO5-5	5	3	dp4	10.2	-12.95	20.72		KGNCO9-6	9	5	dp4	4.6	-14.69	22.34
KGNCO5-6	5	3	dp4	8.4	-12.76	21.69		KGNCO9-7	9	5	dp4	2.7	-14.41	22.92
KGNCO5-7	5	3	dp4	6.9	-13.2	21.12		KGNCO10-1	10	5	M1	41.8	-14.36	22.44
KGNCO5-8	5	3	dp4	4.3	-13.35	21.64		KGNCO10-2	10	5	M1	39.4	-13.68	22.34
KGNCO5-9	5	3	dp4	2.6	-12.97	22.7		KGNCO10-3	10	5	M1	37.5	-13.44	22.49
KGNCO6-1	6	3	M1	42.6	-12.53	21.94		KGNCO10-4	10	5	M1	35.8	-12.62	22.47
KGNCO6-2	6	3	M1	40.3	-12.7	22.49		KGNCO10-5	10	5	M1	33.9	-12.9	22.23
KGNCO6-3	6	3	M1	37.5	-12.96	22.25		KGNCO10-6	10	5	M1	31.9	-12.61	21.83
KGNCO6-4	6	3	M1	35.7	-12.66	23.01		KGNCO10-7	10	5	M1	30	-12.8	21.43
KGNCO6-5	6	3	M1	33.1	-12.79	22.64		KGNCO10-8	10	5	M1	28.1	-12.69	20.97
KGNCO6-6	6	3	M1	30.3	-11.98	23.46		KGNCO10-9	10	5	M1	26.2	-12.56	20.94
KGNCO6-7	6	3	M1	28.1	-12.24	23.05		KGNCO10-10	10	5	M1	24	-12.21	21.12
KGNCO6-8	6	3	M1	25.8	-11.9	23.14		KGNCO10-11	10	5	M1	22.1	-12.16	20.87
KGNCO6-9	6	3	M1	23.5	-12.03	22.91		KGNCO10-12	10	5	M1	20.4	-11.9	20.98
KGNCO6-10	6	3	M1	20.8	-12.66	23.07		KGNCO10-13	10	5	M1	18.4	-12.21	20.49
KGNCO6-11	6	3	M1	17.8	-12.36	23.23		KGNCO10-14	10	5	M1	16.3	-11.09	21.47
								KGNCO10-15	10	5	M1	14.7	-11.44	21.12
								KGNCO10-16	10	5	M1	12.8	-11.64	21.21
								KGNCO10-17	10	5	M1	11	-11.37	20.8
								KGNCO10-18	10	5	M1	8.9	-11.66	20.99
								KGNCO10-19	10	5	M1	7.6	-11.55	20.9
								KGNCO10-20	10	5	M1	5.3	-11.53	21.17
								KGNCO10-21	10	5	M1	3.9	-11.42	21.21
								KGNCO10-22	10	5	M1	1.8	-10.62	22.13
